# Supplementary material for: Phosphine Catalyzed Michael-Type Additions: The Synthesis of Glutamic Acid Derivatives from Arylidene-α-amino Esters
Source: Molecules. 2024 Jan 10;29(2):342. doi: 10.3390/molecules29020342 (PMC10820836; doi:10.3390/molecules29020342)
Supplement: Supplementary file 1 [file molecules-29-00342-s001.zip]

Archive with 1 entries (1 files):
- molecules-2795418-supplementary.pdf
